# Supplementary material for: Mass Spectrometry Based Molecular 3D-Cartography of Plant Metabolites
Source: Front Plant Sci. 2017 Mar 29;8:429. doi: 10.3389/fpls.2017.00429 (PMC5370242; doi:10.3389/fpls.2017.00429)
Supplement: Supplementary file 1 [file Data_Sheet_1.ZIP]

Archive with 3 entries (2 files):
- Tomato/
- Tomato/Tomato.stl
- Tomato/tomato_mzmine.csv
