# Supplementary material for: Mass Spectrometry Based Molecular 3D-Cartography of Plant Metabolites
Source: Front Plant Sci. 2017 Mar 29;8:429. doi: 10.3389/fpls.2017.00429 (PMC5370242; doi:10.3389/fpls.2017.00429)
Supplement: Supplementary file 1 [file Data_Sheet_1.ZIP › Tomato/tomato_mzmine.csv]

Feature	x	y	z	radii	Sample_Type	144.982424118939:10.0404867647058	871.57629478141:8.23023744292237	144.983783721923:8.43928055555555	146.980754852294:10.7552772222222	121.965698450261:9.85809393939393	144.982671465192:8.10135119047619	758.569261474609:7.75872133333333	123.963997497558:10.6241206666666	121.964892832438:8.31104777777777	121.965655326843:8.49414444444444	124.086001616257:8.09730384615384	622.02893938337:1.50770809523809	146.980513723273:7.84026754385964	131.961843050443:10.3328589743589	103.953395080566:9.77017916666666	124.086678018375:10.5381360544217	103.953865500057:8.4264	103.953574787486:9.04743863636363	103.953139781951:8.84521666666666	247.16765891181:7.84697469135802	709.478516642252:7.76236861111111	740.521133422851:7.6845	247.166454315185:7.7063619047619	731.462844848632:7.72974444444444	145.983838861638:10.016053030303	871.575765380859:9.05847433333333	145.984699542705:9.7550782051282	144.982706484587:7.01994347826086	871.573325372511:8.18110483870967	131.961389429429:8.11879509803921	121.965502346263:7.13002549019607	247.168064363541:7.42216559139785	659.983337402343:1.0724492063492	103.953516551426:8.25588333333333	780.553910391671:8.03481726190476	105.952030454363:10.6587011904761	123.963978873358:7.4446324074074	145.985170152452:10.1149722222222	133.959282875061:10.13466875	105.951994895935:9.76605833333333	133.959708404541:8.753465	133.960422169078:9.86008787878787	133.959685877749:9.50031929824561	133.958437601725:10.2296166666666
0_1_0_1_tom-stem_tube-149_P2-E-5_01_26352.mzXML Peak area	2.891007	2.189361	17.692318	1	Soil	0	1086431.406	0	0	18322.578	0	0	0	0	0	108969.834	0	0	0	0	0	0	0	0	0	243791.736	30964.082	0	0	0	163882.4	0	0	0	0	0	0	0	0	102233.212	0	0	0	0	0	0	0	0	0
0_1_0_2_tom-leaflet_tube-150_P2-E-6_01_26360.mzXML Peak area	2.935394	2.220863	17.578816	1	Stem	0	972776.506	0	0	0	0	0	0	0	0	0	0	0	0	0	89847.524	0	0	0	0	0	0	0	0	0	95547.396	0	0	0	0	0	0	0	0	0	0	0	0	0	0	0	0	0	0
0_1_1_1_tom-top_tube-151_P2-E-7_01_26332.mzXML Peak area	3.744976	2.788584	16.724677	1	Leaf	0	0	0	0	0	0	0	0	0	0	296084.966	0	0	0	0	0	0	0	0	0	37281.306	0	133388.306	0	0	0	0	0	1679690.892	0	0	0	288364.5	0	0	0	0	0	0	0	0	0	0	0
0_1_1_2_tom-top_tube-152_P2-E-8_01_26271.mzXML Peak area	3.924618	1.493003	16.576068	1	Fruit	0	0	0	0	0	0	0	0	0	0	0	0	0	0	0	0	0	0	0	0	0	0	0	0	0	0	0	0	0	0	0	98615.454	0	0	0	0	0	0	0	0	0	0	0	0
0_1_1_3_tom-top_tube-153_P2-E-9_01_26253.mzXML Peak area	2.252238	0.855879	16.987628	1	Fruit	0	675441.972	0	0	0	0	0	0	0	0	28060.03	0	0	0	0	0	0	0	0	39546.722	47614.352	0	0	0	0	0	0	0	596435.186	0	0	164313.83	0	0	0	0	0	0	0	0	0	0	0	0
0_1_1_4_tom-mid_tube-154_P2-E-10_01_26414.mzXML Peak area	1.788222	2.69886	17.378352	1	Fruit	1.71E+07	917045.424	600428.916	9526592.496	8534981.86	1676202.284	1947804.27	6483804.284	916794.988	330994.59	770769.368	4487782.584	325368.144	1531750.682	1151781.54	1460434.688	237195.514	64022.612	102572.076	116239.172	1159403.682	170817.796	185849.966	393011	306095.666	62707.64	340265.57	279668.12	20041.904	144790.484	38265.164	134728.044	688734.56	101458.744	244199.242	141111.046	120041.866	86748.908	226594.002	73663.438	29093.266	28146.908	78018.08	32048.716
0_1_2_1_tom-mid_tube-155_P2-E-11_01_26324.mzXML Peak area	3.806324	2.982769	15.921295	1	Fruit	0	480907.042	0	0	0	0	0	0	0	0	122515.708	0	0	0	0	0	0	0	0	0	0	90002.256	98058.932	0	0	0	0	0	0	0	0	0	393571.142	0	135389.39	0	0	0	0	0	0	0	0	0
0_1_2_2_tom-mid_tube-156_P2-E-12_01_26227.mzXML Peak area	4.014612	2.346117	15.795544	1	Fruit	0	0	0	0	0	0	0	0	0	0	0	0	0	0	0	0	0	0	0	43168.904	172543.976	339489.208	0	0	0	0	0	0	180841.786	0	0	154264.284	307755.826	0	0	0	0	0	0	0	0	0	0	0
0_1_2_3_tom-mid_tube-157_P2-F-1_01_26366.mzXML Peak area	3.981591	1.382674	15.796117	1	Fruit	0	0	0	61546.264	137701.156	0	0	0	17427.65	0	171407.84	0	0	0	0	2129320.186	0	0	0	0	38958.946	0	258654.032	0	0	0	0	0	0	0	0	0	0	0	0	0	0	0	0	0	0	0	0	0
0_1_2_4_tom-mid_tube-158_P2-F-2_01_26313.mzXML Peak area	3.259096	0.668664	15.899	1	Fruit	0	2198766.922	0	0	36614.678	0	242467.034	0	0	10718.144	677450.852	0	0	0	0	0	0	0	0	0	23528.366	54463.938	28835.156	0	0	139513.728	0	0	0	0	0	0	0	0	0	0	0	0	0	0	0	0	0	0
0_1_2_5_tom-mid_tube-159_P2-F-3_01_26239.mzXML Peak area	2.190113	0.273476	16.2196	1	Fruit	101837.222	0	0	25807.636	43079.892	54230.648	0	0	0	0	0	0	0	0	0	0	0	0	0	202571.25	60359.276	24252.952	271405.774	0	0	0	0	0	4122801.064	0	0	45168.11	0	0	0	0	0	0	0	0	0	0	0	0
0_1_2_6_tom-mid_tube-160_P2-F-4_01_26302.mzXML Peak area	0.922855	1.936266	16.550279	1	Fruit	20138.608	0	22073.354	0	54218.166	0	0	0	0	0	0	0	0	0	0	0	0	0	0	62440.484	19650.55	0	56511.962	0	0	0	0	0	1443047.182	0	0	31010.344	0	0	0	0	0	0	0	0	0	0	0	0
0_1_2_7_tom-mid_tube-161_P2-F-5_01_26273.mzXML Peak area	1.325262	2.990563	16.768101	1	Fruit	0	813536.442	14483.83	0	0	0	0	0	25640.994	0	0	0	0	0	0	27684.634	0	0	0	0	0	28927.022	73570.214	0	0	0	0	0	602226.89	0	0	30255.608	0	0	0	0	0	0	0	0	0	0	0	0
0_1_2_8_tom-mid_tube-162_P2-F-6_01_26408.mzXML Peak area	2.278678	3.61805	16.335487	1	Fruit	0	0	0	0	1354327.696	1158974.064	0	229408.438	879375.48	1372397.954	64304.378	0	0	0	32781.932	79698.436	21725.496	175238.652	0	260933.578	0	456505.554	0	0	0	0	0	93139.702	0	22922.42	83678.792	82828.564	241745.422	28831.988	351961.048	32308.444	79011.638	0	80058.042	17568.572	0	80236.062	46592.516	0
0_1_3_1_tom-bot_tube-163_P2-F-7_01_26411.mzXML Peak area	3.170052	2.717509	15.030182	1	Fruit	0	318022.936	0	0	1042337.648	721926.812	817191.032	1279172.486	0	748822.29	0	0	144384.642	0	0	34401.74	24187.126	150899.052	0	162310.116	251117.004	0	0	21526.76	0	53222.294	0	217402.512	36287.268	32992.086	31029.896	110085.31	273957.786	0	0	15106.664	0	0	11147.25	14850.778	0	59437.006	0	0
0_1_3_2_tom-bot_tube-164_P2-F-8_01_26407.mzXML Peak area	3.202982	1.979889	14.93831	1	Fruit	0	282946.704	0	0	0	823069.08	0	696269.1	0	48493.092	0	0	118489.548	0	0	0	0	0	0	184078.436	0	44650.588	0	0	0	0	0	214029.834	0	37905.886	28657.828	15616.438	149313.144	29542.642	13706.148	0	18497.116	0	0	0	0	0	0	20366.446
0_1_3_3_tom-bot_tube-165_P2-F-9_01_26283.mzXML Peak area	1.716508	1.513173	15.084498	1	Fruit	0	2365482.098	0	0	0	0	0	0	0	0	0	0	0	0	0	39669.672	0	0	0	21118.848	0	0	0	0	0	0	0	0	583356.694	0	0	46942.264	0	0	0	0	0	0	0	0	0	0	0	0
0_1_3_4_tom-bot_tube-166_P2-F-10_01_26403.mzXML Peak area	1.505505	2.552702	15.172113	1	Fruit	1046024.722	331126.598	0	1395608.488	708174.004	868721.038	0	978958.178	0	0	15206.704	0	551588.886	0	0	61784.92	0	13304.484	38784.032	162345.572	39575.992	0	0	0	0	14771.308	0	96051.426	0	15288.962	28669.55	129530.784	252789.788	0	0	14076.476	28848.438	0	0	0	0	0	12548.516	0
0_2_0_1_stem_tube-131_P2-C-11_01_26315.mzXML Peak area	0.431507	-1.159347	27.357356	1	Stem	0	3199135.616	0	0	41932.054	0	0	0	0	0	731692.624	0	0	0	0	400217.264	0	0	0	0	0	0	0	0	0	117719.972	0	0	83781.436	0	0	0	0	0	0	0	0	0	0	0	0	0	0	0
0_2_0_2_stem_tube-132_P2-C-12_01_26381.mzXML Peak area	0.899069	-0.666883	27.912695	1	Stem	0	1289490.894	0	0	321527.426	0	0	430152.412	0	0	0	0	0	129750.41	186987.726	272069.57	0	51686.604	0	0	0	0	0	0	0	141905.392	101121.684	0	0	61997.886	160673.916	0	0	121239.206	0	0	0	103536.9	137006.03	50558.022	51222.05	0	78353.774	0
0_2_0_3_stem_tube-133_P2-D-1_01_26267.mzXML Peak area	1.890704	0.119674	27.919047	1	Stem	0	0	0	0	0	12764.96	0	0	0	0	0	1123405.208	0	0	0	0	0	0	0	188515.246	0	64078.918	46742.278	182999.808	0	0	0	0	1936356.558	0	0	0	0	0	0	0	0	0	0	0	0	0	0	0
0_2_1_1_flower_tube-134_P2-D-2_01_26392.mzXML Peak area	2.776763	-0.662248	27.259232	1	Flower	0	0	0	0	2450680.112	2179467.14	0	0	737562.922	571105.8	531537.384	0	564763.972	0	210253.71	150074.248	118890.972	57131.204	123936.484	207741.5	37515.71	0	0	0	49706.734	0	0	201310.08	0	74741.79	61043.594	188032.182	0	0	0	52860.514	54607.664	0	48670.436	28358.448	37161.238	88236.596	0	0
0_2_1_2_flower_tube-135_P2-D-3_01_26257.mzXML Peak area	1.728122	1.19831	26.736057	1	Flower	0	5015288.99	0	0	0	12256.794	34057.514	0	42461.226	0	0	0	0	0	0	0	0	0	0	59559.146	229423.04	0	79047.584	32936.624	0	0	0	0	851378.742	0	0	52261.802	0	0	0	0	0	0	0	0	0	0	0	0
0_2_1_3_flower_tube-136_P2-D-4_01_26385.mzXML Peak area	1.634825	0.449881	27.179541	1	Flower	2252134.574	495785.206	238796.424	706539.396	2000847.63	1455247.256	0	443857.404	846550.834	363193.31	489873.032	0	746510.244	57815.898	223682.904	227341.526	22135.948	37456.91	71190.644	119470.026	0	0	0	0	179186.948	68564.212	0	0	0	57449.002	0	349977.864	0	24284.396	0	0	154139.412	0	92881.406	24078.42	0	46944.868	66315.34	0
1_0_0_1_stem_tube-1_P1-A-1_01_26221.mzXML Peak area	0.223569	1.37561	-6.011643	1	Stem	0	0	33186.466	0	0	0	0	0	0	0	0	0	0	0	0	0	0	0	0	74030.49	0	0	0	0	0	24726.004	0	0	225292.974	0	0	0	0	0	0	0	0	0	0	0	0	0	0	0
1_0_0_2_stem_tube-2_P1-A-2_01_26287.mzXML Peak area	0.282619	1.30999	-5.460889	1	Stem	0	0	0	0	0	0	36381.066	31622.328	0	0	0	0	0	0	0	0	0	0	0	0	0	0	0	0	0	0	0	0	0	0	0	0	0	0	0	0	0	0	0	0	0	0	0	0
1_0_0_3_stem_tube-3_P1-A-3_01_26275.mzXML Peak area	0.950905	1.009183	-2.542856	1	Stem	0	0	19024.318	28337.014	0	0	0	0	0	0	0	0	0	0	0	0	0	0	0	0	0	0	0	0	0	637540.574	0	0	1622980.396	0	0	0	0	0	0	0	0	0	0	0	0	0	0	0
1_0_1_1_stem_tube-4_P1-A-4_01_26272.mzXML Peak area	1.259459	1.359486	1.756468	1	Stem	0	0	0	0	0	0	0	0	0	0	0	0	0	0	0	0	0	0	0	33083.904	0	0	0	0	0	0	0	0	438038.826	0	0	90427.118	0	0	0	0	0	0	0	0	0	0	0	0
1_0_2_1_stem_tube-5_P1-A-5_01_26241.mzXML Peak area	1.391997	1.265959	2.589174	1	Stem	0	6129782.95	28255.7	0	0	0	0	0	0	0	0	0	0	0	0	0	0	0	0	33918.38	22063.874	251398.662	0	0	0	323078.34	0	0	0	0	0	53972.93	77281.596	0	438435.784	0	0	0	0	0	0	0	0	0
1_0_2_2_stem_tube-6_P1-A-6_01_26304.mzXML Peak area	1.655607	0.699431	4.094311	1	Stem	0	5147333.012	0	0	0	0	0	0	0	0	146819.66	0	0	0	0	40552.996	0	0	0	0	14699.008	0	48930.918	0	0	0	0	0	0	0	0	0	0	0	0	0	0	0	0	0	0	0	0	0
1_0_2_3_stem_tube-7_P1-A-7_01_26350.mzXML Peak area	1.457792	0.823243	4.967474	1	Stem	0	0	0	0	0	0	0	0	0	0	277585.642	0	0	0	0	194272.68	0	0	0	0	39561.726	0	0	0	0	0	0	0	0	0	0	0	0	0	0	0	0	0	0	0	0	0	0	0
1_0_3_1_stem_tube-8_P1-A-8_01_26312.mzXML Peak area	1.763364	0.078039	5.827532	1	Stem	0	2542241.506	0	0	0	0	0	0	0	0	314730.492	0	0	0	0	148525.8	0	0	0	0	60123.804	0	0	0	0	0	0	0	0	0	0	0	0	0	0	0	0	0	0	0	0	0	0	0
1_0_3_2_stem_tube-9_P1-A-9_01_26406.mzXML Peak area	1.383713	0.216517	6.955889	1	Stem	0	0	0	1026005.77	3139025.806	74664.336	248337.61	176079.532	0	0	0	0	166860.182	0	188047.95	0	0	12853.452	0	0	0	0	0	0	0	0	0	47603.914	0	0	24934.266	111489.926	129517.47	14852	0	66551.858	0	153595.634	51232.09	0	0	0	90639.348	0
1_0_3_3_stem_tube-10_P1-A-10_01_26395.mzXML Peak area	1.219431	-0.620434	7.677675	1	Stem	0	0	281050.132	357169.442	210392.17	0	684844.246	492293.46	0	0	0	0	65497.122	46873.12	91404.006	0	18642.296	26086.104	32196.296	65808.332	0	0	41579.83	0	0	0	0	84974.822	0	44005.342	0	81413.094	0	0	0	0	0	0	0	17415.566	0	0	0	0
1_1_0_1_pet_tube-13_P1-B-1_01_26323.mzXML Peak area	1.961884	0.331254	0.900435	1	Stem	0	2590160.8	0	0	102180.32	0	0	0	0	0	807139.216	8060337.602	0	0	0	0	0	0	0	0	93774.516	49413.834	0	0	0	151024.346	0	0	0	0	0	0	0	0	9977.506	0	0	0	0	0	0	0	0	0
1_1_0_2_pet_tube-14_P1-B-2_01_26231.mzXML Peak area	2.894613	-2.74601	1.132363	1	Stem	49203.372	0	73934.318	0	14882.592	0	0	0	0	0	0	0	0	0	0	0	0	0	0	625738.222	0	0	0	0	0	484430.87	0	0	5611253.37	0	0	0	0	0	0	0	0	0	0	0	0	0	0	0
1_1_0_3_pet_tube-15_P1-B-3_01_26372.mzXML Peak area	2.808022	-6.769857	1.816336	1	Stem	344076.196	597723.046	17050.384	22739.758	57160.014	0	0	0	0	0	0	2162278.1	0	0	0	0	0	0	0	0	0	0	263705.634	43598.316	0	0	0	0	1953160.464	0	0	0	0	0	0	0	0	0	0	0	0	0	0	0
1_1_1_1_pet-wilt_tube-16_P1-B-4_01_26308.mzXML Peak area	1.96446	-8.708179	-1.544585	1	Leaf-wilt	0	0	0	0	21498.508	0	35302.224	0	0	0	115721.166	0	0	0	0	0	0	0	0	0	30992.512	0	0	0	0	0	0	0	0	0	0	0	0	0	0	0	0	0	0	0	0	0	0	0
1_1_1_2_pet-wilt_tube-17_P1-B-5_01_26373.mzXML Peak area	2.031775	-8.488449	-1.085454	1	Leaf-wilt	0	0	0	0	20741.044	0	24620.97	0	0	0	0	1825093.672	0	0	0	121139.152	0	0	0	24343.378	0	0	75398.046	0	0	0	0	0	102176.252	0	0	0	0	0	0	0	0	0	0	0	0	0	0	0
1_1_2_1_pet_tube-18_P1-B-6_01_26294.mzXML Peak area	0.981593	-5.83515	-0.142571	1	Leaf	0	0	0	0	0	0	0	0	0	0	0	0	0	0	0	0	0	0	0	0	33201.534	0	18079.072	0	0	0	0	0	0	0	0	36623.522	0	0	0	0	0	0	0	0	0	0	0	0
1_1_2_2_pet_tube-19_P1-B-7_01_26336.mzXML Peak area	1.94624	-5.282885	1.066228	1	Leaf	0	0	0	0	0	0	65913.874	0	0	0	0	4607148.29	0	0	0	0	0	0	0	0	0	0	0	0	0	0	0	0	0	0	0	0	0	0	0	0	0	0	0	0	0	0	0	0
1_1_3_1_pet_tube-20_P1-B-8_01_26369.mzXML Peak area	5.75672	-3.101043	3.925784	1	Leaf	0	58572.404	0	0	0	0	0	0	0	0	0	1599943.772	0	0	0	0	0	0	0	0	0	0	0	0	0	0	0	0	49576.548	0	0	55540.516	0	0	0	0	0	0	0	0	0	0	0	0
1_1_3_2_pet_tube-21_P1-B-9_01_26367.mzXML Peak area	4.765688	-2.636302	2.774353	1	Leaf	0	0	0	0	0	0	0	0	0	0	0	1819211.112	0	0	0	0	0	0	0	0	0	33996.152	0	0	0	0	0	0	0	0	0	19855.936	0	0	0	0	0	0	0	0	0	0	0	0
1_2_0_1_pet_tube-22_P1-B-10_01_26413.mzXML Peak area	-0.232446	1.263554	2.752573	1	Stem	0	41004.724	0	7831550.614	0	0	0	3564528.464	111795.126	0	0	4633188.872	0	958735.034	350646.58	0	28053.006	207841.912	64036.436	25648.29	220237.548	0	0	0	0	0	156779.624	118988.574	0	87733.066	0	118445.872	48047.896	0	0	141539.39	52737.636	0	47268.466	23229.998	14337.666	0	48016.964	102439.308
1_2_0_2_pet_tube-23_P1-B-11_01_26259.mzXML Peak area	-5.509648	2.267434	4.918291	1	Stem	0	0	24446.85	0	0	26237.566	0	0	0	0	0	0	0	0	0	0	0	0	0	0	19682.428	0	207224.526	0	0	0	0	0	61754.802	0	0	73679.614	0	0	0	0	0	0	0	0	0	0	0	0
1_2_0_3_pet_tube-24_P1-B-12_01_26310.mzXML Peak area	-8.104775	2.891384	6.108412	1	Stem	0	3367523.604	0	0	25810.374	0	0	0	16707.382	0	1064245.136	0	0	0	0	129520.666	0	0	0	0	708925.206	0	0	340078.384	0	0	0	0	0	0	0	0	0	0	0	0	0	0	0	0	0	0	0	0
1_2_1_1_pet_tube-25_P1-C-1_01_26234.mzXML Peak area	-11.969703	4.333478	5.741101	1	Leaf	0	0	0	0	0	0	0	0	0	0	0	0	0	0	0	0	0	0	0	0	0	0	0	0	0	69602.704	0	0	2182701.24	0	0	18979.8	0	0	0	0	0	0	0	0	0	0	0	0
1_2_1_2_pet_tube-26_P1-C-2_01_26284.mzXML Peak area	-9.57588	3.510894	5.634768	1	Leaf	0	0	0	0	0	0	0	0	0	0	0	0	0	0	0	0	0	0	0	0	0	90237.402	0	0	0	0	0	0	393062.652	0	0	0	0	0	437557.638	0	0	0	0	0	0	0	0	0
1_2_2_1_pet_tube-27_P1-C-3_01_26319.mzXML Peak area	-5.984366	3.108589	8.668874	1	Leaf	0	0	0	0	0	0	1034904.988	0	0	0	160754.1	7925850.25	0	0	0	0	0	0	0	0	0	0	0	0	0	53884.76	0	0	1138687.444	0	0	0	0	0	0	0	0	0	0	0	0	0	0	0
1_2_2_2_pet_tube-28_P1-C-4_01_26375.mzXML Peak area	-7.617661	3.691225	8.917205	1	Leaf	0	271320.824	0	0	0	0	0	0	0	0	0	0	0	0	0	58053.602	0	0	0	0	0	0	29419.276	0	0	0	0	0	117676.68	0	0	0	0	0	0	0	0	0	0	0	0	0	0	0
1_2_3_1_pet-worm_tube-29_P1-C-5_01_26333.mzXML Peak area	-7.362218	0.18243	2.905988	1	Leaf-worm	0	0	0	0	0	0	0	0	0	0	95459.392	4709690.096	0	0	0	38688.646	0	0	0	0	0	146934.858	0	0	0	0	0	0	33814.848	0	0	0	0	0	111170.728	0	0	0	0	0	0	0	0	0
1_2_3_2_pet-worm_tube-30_P1-C-6_01_26246.mzXML Peak area	-8.097659	0.623493	3.628276	1	Leaf-worm	27873.412	0	0	0	0	0	0	0	0	0	0	0	0	0	0	0	0	0	0	0	44247.502	0	0	0	0	63933.758	0	0	1467274.056	0	0	76114.46	0	0	0	0	0	0	0	0	0	0	0	0
1_3_0_1_pet_tube-31_P1-C-7_01_26240.mzXML Peak area	2.244592	0.592244	5.731632	1	Stem	57672.558	0	0	0	0	0	0	0	0	0	0	0	0	0	0	0	0	0	0	182680.448	0	89416.154	0	0	0	0	0	0	0	0	0	105285.484	0	0	0	0	0	0	0	0	0	0	0	0
1_3_0_2_pet_tube-32_P1-C-8_01_26351.mzXML Peak area	6.006927	1.729384	8.3689	1	Stem	0	2825608.406	0	0	42129.968	0	0	0	0	0	530491.324	0	0	0	0	315302.728	0	0	0	0	0	0	0	0	0	0	0	0	0	0	0	0	0	0	0	0	0	0	0	0	0	0	0	0
1_3_0_3_pet_tube-33_P1-C-9_01_26368.mzXML Peak area	11.353337	4.479365	10.837242	1	Stem	0	105648.664	0	0	0	0	0	0	0	0	253813.036	0	0	0	0	0	0	0	0	0	202679.096	19004.112	0	97069.596	0	0	0	0	1386088.418	0	0	0	0	0	72371.076	0	0	0	0	0	0	0	0	0
1_3_1_1_pet_tube-34_P1-C-10_01_26247.mzXML Peak area	15.967016	7.001753	11.930996	1	Leaf	0	186276.08	0	0	0	0	0	0	0	0	0	0	0	0	0	0	0	0	0	0	0	20343.4	0	0	0	0	0	0	846524.66	0	0	103032.564	0	0	79228.958	0	0	0	0	0	0	0	0	0
1_3_1_2_pet_tube-35_P1-C-11_01_26374.mzXML Peak area	12.629594	5.077584	11.003636	1	Leaf	17013.86	64416.52	0	0	19500.35	0	0	0	0	0	0	0	0	0	0	0	0	0	0	0	0	0	87917.862	0	0	0	0	0	0	0	0	0	0	0	62251.854	0	0	0	0	0	0	0	0	0
1_3_2_1_pet_tube-36_P1-C-12_01_26228.mzXML Peak area	11.875445	3.092587	13.156069	1	Leaf	0	0	0	0	0	0	0	0	0	0	0	0	0	0	0	0	0	0	0	0	0	34527.502	0	0	0	0	0	0	0	0	0	0	0	0	0	0	0	0	0	0	0	0	0	0
1_3_2_2_pet_tube-37_P1-D-1_01_26353.mzXML Peak area	12.534444	3.577431	11.942821	1	Leaf	0	0	0	0	15881.306	0	0	0	0	0	0	0	0	0	0	0	0	0	0	0	0	0	75150.64	0	0	46042.888	0	0	629484.548	0	0	0	0	0	0	0	0	0	0	0	0	0	0	0
1_3_3_1_pet_tube-38_P1-D-2_01_26357.mzXML Peak area	8.893279	7.570292	11.891442	1	Leaf	39596.382	907681.048	0	0	0	0	50449.066	0	0	0	39514.376	0	0	0	0	193063.59	0	0	0	0	0	0	0	0	0	0	0	0	0	0	0	0	0	0	0	0	0	0	0	0	0	0	0	0
1_3_3_2_pet_tube-39_P1-D-3_01_26397.mzXML Peak area	9.114656	5.39792	12.339745	1	Leaf	0	0	0	2900683.512	1415325.818	806970.726	0	1167501.192	0	0	0	0	0	0	0	663792.582	0	53895.55	0	0	0	0	0	0	35718.94	0	0	0	0	0	0	83174.602	0	35153.728	0	29627.508	31692.32	94034.926	0	0	0	71546.514	41284.44	0
2_0_4_1_stem_tube-40_P1-D-4_01_26229.mzXML Peak area	1.336247	-0.761697	8.703774	1	Stem	0	9816032.922	27230.532	0	0	0	0	0	0	0	0	0	0	0	0	0	0	0	0	29138.124	0	0	72484.158	0	0	985557.3	0	0	0	0	0	63656.97	0	0	0	0	0	0	0	0	0	0	0	0
2_0_4_2_stem_tube-41_P1-D-5_01_26393.mzXML Peak area	0.949887	-0.306662	10.11467	1	Stem	3509833.628	845013.92	0	0	0	1505896.236	0	577962.202	0	0	12680.312	0	0	0	172368.828	0	127229.678	144892.99	69436.672	31776.744	0	86009.096	0	0	161245.268	219260.116	53283.462	288845.898	67806.072	34683.742	26288.044	83327.758	0	23508.88	0	201882.016	30031.062	0	74692.272	17173.718	0	25568.216	91327.268	28637.194
2_0_4_3_stem_tube-42_P1-D-6_01_26402.mzXML Peak area	1.268195	-0.50392	11.167219	1	Stem	0	744538.766	0	0	0	989934.748	0	0	410717.804	100833.242	0	0	0	0	323840.376	0	0	0	19572.756	102163.484	201266.504	0	0	68182.024	0	211846.88	0	217947.372	0	0	0	29349.664	0	14000.662	0	0	0	0	0	0	0	0	69450.55	0
2_0_5_1_stem_tube-43_P1-D-7_01_26337.mzXML Peak area	1.451398	-0.026282	11.811005	1	Stem	0	882057.87	0	0	12031.634	0	0	0	0	0	324163.768	0	0	0	0	0	0	0	0	0	0	0	0	0	0	148002.114	0	0	0	0	0	0	64287.828	0	98344.76	0	0	0	0	0	0	0	0	0
2_0_5_2_stem_tube-44_P1-D-8_01_26311.mzXML Peak area	1.114105	-0.000211	13.307047	1	Stem	0	1367764.412	0	0	21253.85	0	0	0	0	0	756117.472	0	0	0	0	118770.644	0	0	0	0	22879.892	103604.322	0	0	0	0	0	0	0	0	0	0	0	0	0	0	0	0	0	0	0	0	0	0
2_0_5_3_stem_tube-45_P1-D-9_01_26400.mzXML Peak area	1.306144	-0.304244	14.347684	1	Stem	0	0	0	1242591.076	3442005.874	998901.436	0	0	0	0	0	0	0	0	56499.432	0	0	0	121792.976	91069.994	187999.338	0	0	0	0	128090.03	89836.378	140930.1	670169.8	0	77662.528	0	0	0	0	0	120314.012	0	129323.89	74516.936	0	0	0	68191.498
2_0_6_1_stem_tube-46_P1-D-10_01_26276.mzXML Peak area	1.35351	-0.193192	15.30441	1	Stem	0	129192.03	0	0	0	17975.174	308441.606	0	0	0	0	0	0	0	0	0	0	0	0	0	26146.03	0	0	0	0	0	0	0	0	0	0	70686.108	0	0	0	0	0	0	0	0	0	0	0	0
2_0_6_2_stem_tube-47_P1-D-11_01_26224.mzXML Peak area	0.827826	-0.097969	16.364065	1	Stem	0	0	0	0	0	0	0	0	0	0	0	0	0	0	0	0	0	0	0	273555.956	280963.42	0	0	0	0	312369.702	0	0	0	0	0	26109.94	0	0	0	0	0	0	0	0	0	0	0	0
2_0_6_3_stem_tube-48_P1-D-12_01_26301.mzXML Peak area	0.839022	-0.183055	17.215494	1	Stem	94918.294	1135636.596	0	0	31813.132	0	0	0	0	0	0	0	0	0	0	0	0	0	0	0	0	0	0	0	0	0	0	0	0	0	0	0	0	0	0	0	0	0	0	0	0	0	0	0
2_4_0_1_pet_tube-49_P1-E-1_01_26269.mzXML Peak area	1.032083	-0.943617	8.418718	1	Stem	0	0	0	0	0	0	0	0	0	0	0	0	0	0	0	0	0	0	0	0	248775.596	0	0	119595.65	0	0	0	0	0	0	0	117080.678	0	0	0	0	0	0	0	0	0	0	0	0
2_4_0_2_pet_tube-50_P1-E-2_01_26340.mzXML Peak area	-0.243153	-3.700756	9.817842	1	Stem	0	0	0	0	0	0	0	0	0	0	120266.384	4350529.386	0	0	0	0	0	0	0	0	21520.412	0	0	0	0	0	0	0	0	0	0	0	0	0	0	0	0	0	0	0	0	0	0	0
2_4_0_3_pet_tube-51_P1-E-3_01_26300.mzXML Peak area	-3.129747	-6.41393	12.054197	1	Stem	0	0	54975.44	62551.302	0	0	0	0	0	0	0	338281.888	0	0	0	0	0	0	0	0	0	0	0	145002.076	0	0	0	0	0	0	0	0	0	0	0	0	0	0	0	0	0	0	0	0
2_4_1_1_pet-dead_tube-52_P1-E-4_01_26338.mzXML Peak area	-4.667091	-6.265484	12.90009	1	Leaf-dead	0	0	0	0	0	0	0	0	0	0	0	3026580.546	0	0	0	0	0	0	0	0	0	0	0	0	0	0	0	0	24420.654	0	0	0	0	0	0	0	0	0	0	0	0	0	0	0
2_4_1_2_pet_tube-53_P1-E-5_01_26260.mzXML Peak area	-4.224996	-6.322448	12.797056	1	Leaf	0	0	25573.128	0	0	0	0	0	0	0	0	1423411.358	0	0	0	0	0	0	0	140182.48	80463.638	19497.628	115820.218	79655.628	0	0	0	0	2821804.98	0	0	0	0	0	0	0	0	0	0	0	0	0	0	0
2_4_2_1_pet-dead_tube-54_P1-E-6_01_26341.mzXML Peak area	-2.519579	-3.760162	11.756269	1	Leaf-dead	0	0	0	0	0	0	0	0	0	0	0	0	0	0	0	0	0	0	0	0	0	0	54327.914	0	0	0	0	0	339987.334	0	0	0	0	0	0	0	0	0	0	0	0	0	0	0
2_4_2_2_pet-dead_tube-55_P1-E-7_01_26361.mzXML Peak area	-2.15411	-3.877392	11.567271	1	Leaf-dead	18237.706	1034836.286	0	0	35368.35	0	0	0	0	0	0	0	0	0	0	0	0	0	0	0	79649.992	0	101289.632	0	0	159941.048	0	0	309449.642	0	0	0	0	0	0	0	0	0	0	0	0	0	0	0
2_4_3_1_pet_tube-56_P1-E-8_01_26394.mzXML Peak area	-1.897044	-8.119665	15.047862	1	Leaf	778476.248	394247.352	1461804.546	1543187.462	391700.36	911956.32	0	971098.51	0	1105153.006	0	0	0	0	172379.884	0	133357.2	136465.06	0	443551.412	560665.098	37543.134	0	376497.484	38821.328	0	0	0	30567.034	40067.736	0	0	1385173.208	63288.724	0	29446.15	48030.026	0	0	39625.508	77159.304	0	150469.382	0
2_4_3_2_pet_tube-57_P1-E-9_01_26386.mzXML Peak area	-2.588451	-6.959753	12.252497	1	Leaf	1048977.462	285775.486	0	533132.226	589377.79	616208.974	0	453897.786	0	50710.336	0	8872097.51	81169.938	0	105359.322	86431.716	20714.32	102383.756	0	73429.436	0	77921.038	107515.19	0	0	0	0	193613.128	0	0	48262.382	24484.432	0	0	246826.426	53746.792	123472.644	0	34609.202	0	0	0	0	0
2_5_0_1_pet_tube-58_P1-E-10_01_26322.mzXML Peak area	0.8411	0.530467	11.554872	1	Stem	0	0	0	0	0	0	0	0	32391.618	0	728707.418	7899144.034	0	0	0	128162.074	0	0	0	0	0	0	0	0	0	0	0	0	0	0	0	0	0	0	0	0	0	0	0	0	0	0	0	0
2_5_0_2_pet_tube-59_P1-E-11_01_26358.mzXML Peak area	0.290538	8.304362	13.817867	1	Stem	0	1195694.19	0	0	0	0	0	0	0	0	82114.998	0	0	0	0	0	0	0	0	0	266946.144	0	0	0	0	0	0	0	0	0	0	0	0	0	0	0	0	0	0	0	0	0	0	0
2_5_0_3_pet_tube-60_P1-E-12_01_26255.mzXML Peak area	1.512163	11.296714	12.965748	1	Stem	0	0	31941.576	0	0	32261.092	0	0	0	0	0	0	0	0	0	0	0	0	0	124909.696	0	0	90560.524	0	0	0	0	0	107998.628	0	0	0	0	0	0	0	0	0	0	0	0	0	0	0
2_5_1_1_pet_tube-61_P1-F-1_01_26318.mzXML Peak area	2.595537	13.760777	12.433997	1	Leaf	0	3780255.53	0	0	13649.568	0	0	0	0	0	319547.432	0	0	0	0	0	0	0	0	0	0	0	0	0	0	527548.378	0	0	0	0	0	0	0	0	0	0	0	0	0	0	0	0	0	0
2_5_1_2_pet_tube-62_P1-F-2_01_26410.mzXML Peak area	1.617388	12.222283	12.721714	1	Leaf	0	1589860.652	0	5782445.664	0	0	2009404.636	341658.416	65780.48	0	0	0	458961.668	0	0	209243.262	30562.75	0	180787.892	0	0	0	0	0	0	0	0	188016.59	0	23440.316	0	25190.892	0	0	36395.076	0	85962.144	0	0	27979.332	0	0	0	225591.174
2_5_2_1_pet_tube-63_P1-F-3_01_26380.mzXML Peak area	3.466757	9.695833	15.533089	1	Leaf	0	1716617.134	0	467320.828	254129.532	0	0	408456.324	0	0	0	9709811.678	299688.356	0	0	63773.616	13535.424	160791.74	0	138600.294	0	0	0	0	0	189113.808	27936.032	38645.316	0	0	0	61160.308	0	25640.82	0	0	18642.524	0	26143.314	21496.02	73115.772	19924.17	35673.426	0
2_5_2_2_pet_tube-64_P1-F-4_01_26388.mzXML Peak area	2.055155	10.171639	14.61557	1	Leaf	0	1565322.024	0	1178419.118	734174.19	0	694920.382	544658.586	0	0	0	0	323009.44	57594.196	51486.792	60719.978	19122.946	33260.116	39863.824	37237.432	0	0	92706.836	0	33458.958	225567.726	0	214709.266	0	0	0	75662.448	0	0	0	44036.898	25098.724	34746.362	0	15535.574	28993.964	45228.584	20065.668	0
2_5_3_1_pet_tube-65_P1-F-5_01_26342.mzXML Peak area	-3.319808	12.296852	14.501189	1	Leaf	21352.112	0	0	0	0	0	0	0	0	0	43492.922	0	0	0	0	102113.722	0	0	0	0	0	55322.186	22614.238	0	0	0	0	0	89679.388	0	0	0	0	0	220051.41	0	0	0	0	0	0	0	0	0
2_5_3_2_pet_tube-66_P1-F-6_01_26266.mzXML Peak area	-1.727747	10.479739	14.360252	1	Leaf	0	3091709.08	0	0	0	0	0	0	0	0	0	935142.214	0	0	0	0	0	0	0	62833.276	0	0	37841.282	15418.074	0	0	0	0	0	0	0	0	0	0	47459.154	0	0	0	0	0	0	0	0	0
2_6_0_1_pet_tube-67_P1-F-7_01_26242.mzXML Peak area	2.188222	-0.157408	14.781456	1	Stem	0	0	15607.654	0	19792.62	0	0	0	0	0	0	0	0	0	0	0	0	0	0	195171.008	0	41671.084	16441.152	0	0	0	0	0	5023758.256	0	0	27365.848	0	0	75042.652	0	0	0	0	0	0	0	0	0
2_6_0_2_pet_tube-68_P1-F-8_01_26389.mzXML Peak area	7.488672	-0.54444	16.915095	1	Stem	0	1326719.604	0	2615706.024	0	0	0	1470037.61	0	0	0	9272849.378	166192.68	0	63572.062	343647.528	0	241642.722	0	19116.224	0	0	0	25031.828	55391.164	0	18637.222	0	0	19268.16	151665.61	447916.524	0	111800.144	0	58830.042	0	0	93156.49	33347.832	35624.892	0	28203.688	0
2_6_0_3_pet_tube-69_P1-F-9_01_26274.mzXML Peak area	11.929911	-1.458995	17.651057	1	Stem	0	0	0	0	0	0	98451.592	0	0	0	0	837136.692	0	0	0	0	0	0	0	0	0	0	0	0	0	0	0	0	0	0	0	0	0	0	0	0	0	0	0	0	0	0	0	0
2_6_1_1_pet_tube-70_P1-F-10_01_26331.mzXML Peak area	15.082752	-4.10769	16.226146	1	Leaf	0	567605.972	0	0	0	0	0	0	0	0	53105.53	0	0	0	0	0	0	0	0	22257.096	0	0	0	0	0	146293.906	0	0	0	0	0	0	0	0	0	0	0	0	0	0	0	0	0	0
2_6_1_2_pet_tube-71_P1-F-11_01_26295.mzXML Peak area	14.124288	-2.258141	16.554728	1	Leaf	87349.848	0	14514.462	63881.79	96141.932	0	0	0	0	0	0	0	0	0	0	0	0	0	0	56637.032	33172.768	0	0	0	0	0	0	0	1944041.532	0	0	63757.832	0	0	100582.544	0	0	0	0	0	0	0	0	0
2_6_2_1_pet_tube-72_P1-F-12_01_26409.mzXML Peak area	9.15147	-4.946886	19.89871	1	Leaf	0	0	0	1930883.794	0	107548.35	0	1319246.87	0	0	46412.76	0	97909.694	337325.734	0	55665.444	0	23677.12	0	0	0	0	0	0	0	0	14588.492	207894.824	0	0	0	65598.754	0	0	0	0	0	29851.978	0	0	0	0	0	0
2_6_2_2_pet_tube-73_P1-G-1_01_26401.mzXML Peak area	9.480301	-3.111419	19.613143	1	Leaf	0	775132.344	308935.794	0	0	334116.064	53359.404	0	0	0	0	0	138942.948	0	434553.93	0	43128.21	0	0	0	0	0	0	0	130528.998	83121.406	0	188330.02	0	0	52667.252	76677.222	0	0	0	0	0	0	34829.802	63053.252	33737.99	0	0	133550.804
2_6_3_1_pet_tube-74_P1-G-2_01_26330.mzXML Peak area	10.190321	-0.464599	17.668929	1	Leaf	0	13273.064	0	0	35588.162	0	0	0	0	0	371977.052	0	0	0	0	0	0	0	0	0	0	0	0	0	0	0	0	0	41612.94	0	0	0	0	0	0	0	0	0	0	0	0	0	0	0
3_0_10_1_stem_tube-84_P1-G-12_01_26225.mzXML Peak area	-0.153467	-1.346476	26.626202	1	Stem	35007.352	7176394.718	104309.316	0	0	0	0	0	0	0	0	0	0	0	0	0	0	0	0	48073.218	56925.648	71129.516	0	0	0	357262.164	0	0	0	0	0	51925.366	0	0	25226.164	0	0	0	0	0	0	0	0	0
3_0_10_2_pet_tube-85_P1-H-1_01_26280.mzXML Peak area	0.128798	-1.557066	27.685829	1	Leaf	0	0	0	0	0	0	0	0	0	0	0	611335.41	0	0	0	0	0	0	0	26887.786	161746.438	13884.454	55966.716	0	0	0	0	0	0	0	0	0	0	0	0	0	0	0	0	0	0	0	0	0
3_0_7_1_stem_tube-75_P1-G-3_01_26233.mzXML Peak area	0.708564	-0.041489	17.781203	1	Stem	59674.654	1.00E+07	0	0	22330.23	0	0	0	0	0	0	0	0	0	0	0	0	0	0	136907.262	0	0	66536.036	0	0	576673.486	0	0	0	0	0	0	270560.998	0	0	0	0	0	0	0	0	0	0	0
3_0_7_2_stem_tube-76_P1-G-4_01_26238.mzXML Peak area	0.118276	0.044239	18.42245	1	Stem	110156.682	0	25287.116	15239.486	0	0	0	0	0	0	0	0	0	0	0	0	0	0	0	335984.38	0	0	0	0	0	545828.276	0	0	5856291.064	0	0	0	115575.534	0	0	0	0	0	0	0	0	0	0	0
3_0_7_3_stem_tube-77_P1-G-5_01_26291.mzXML Peak area	-0.257741	-0.436053	18.845679	1	Stem	0	0	0	0	0	0	0	0	0	0	0	0	0	0	0	0	0	0	0	0	0	0	0	0	0	0	0	0	0	0	0	0	0	0	0	0	0	0	0	0	0	0	0	0
3_0_8_1_stem_tube-78_P1-G-6_01_26343.mzXML Peak area	-0.314064	-0.10092	19.799772	1	Stem	0	0	0	0	12992.422	0	0	0	0	0	72194.838	0	0	0	0	650714.236	0	0	0	0	232600.68	0	0	0	0	242548.274	0	0	763784.584	0	0	0	62571.068	0	0	0	0	0	0	0	0	0	0	0
3_0_8_2_stem_tube-79_P1-G-7_01_26345.mzXML Peak area	-0.59419	-0.647234	21.151271	1	Stem	0	0	0	0	0	0	0	0	0	0	144002.234	0	0	0	0	0	0	0	0	0	42817.508	0	0	0	0	0	0	0	0	0	0	0	0	0	0	0	0	0	0	0	0	0	0	0
3_0_8_3_stem_tube-80_P1-G-8_01_26252.mzXML Peak area	-0.333245	-0.713329	22.999221	1	Stem	0	9544752.482	19349.728	0	0	0	0	0	0	0	0	0	0	0	0	0	0	0	0	0	0	0	35351.804	0	0	0	0	0	0	0	0	45600.368	23196.552	0	0	0	0	0	0	0	0	0	0	0
3_0_9_1_stem_tube-81_P1-G-9_01_26230.mzXML Peak area	-0.625809	-0.963846	23.142638	1	Stem	0	0	0	0	0	0	0	0	0	0	0	0	0	0	0	0	0	0	0	287896.928	0	61006.956	0	0	0	402081.202	0	0	4916957.294	0	0	0	352124.298	0	19659.334	0	0	0	0	0	0	0	0	0
3_0_9_2_stem_tube-82_P1-G-10_01_26328.mzXML Peak area	-0.484061	-1.084133	24.516388	1	Stem	0	3704455.48	0	0	15823.192	0	0	0	0	0	520035.042	0	0	0	0	117214.084	0	0	0	0	111339.268	0	0	0	0	408678.802	0	0	0	0	0	0	0	0	0	0	0	0	0	0	0	0	0	0
3_0_9_3_stem_tube-83_P1-G-11_01_26309.mzXML Peak area	-0.647103	-0.948509	25.230888	1	Stem	0	0	0	0	0	0	0	0	19500.758	0	947450.762	0	0	0	0	404684.962	0	0	0	0	0	0	36662.904	0	0	21029.27	0	0	699833.394	0	0	0	606653.49	0	68533.984	0	0	0	0	0	0	0	0	0
3_10_0_1_pet_tube-113_P2-B-5_01_26354.mzXML Peak area	-1.020002	-0.665637	26.612427	1	Leaf	0	1241010.064	0	0	0	0	185345.04	0	0	0	326685.92	2536681.616	0	0	0	0	0	0	0	0	372553.64	0	0	0	0	258571.048	0	0	0	0	0	0	0	0	15830.672	0	0	0	0	0	0	0	0	0
3_10_0_2_pet_tube-114_P2-B-6_01_26285.mzXML Peak area	-2.442361	0.694939	29.840509	1	Leaf	0	445764.828	0	0	19500.94	0	0	0	0	0	137732.806	0	0	0	0	0	0	0	0	0	0	0	66345.756	0	0	0	0	0	0	0	0	28591.534	0	0	0	0	0	0	0	0	0	0	0	0
3_10_0_3_pet_tube-115_P2-B-7_01_26245.mzXML Peak area	-5.160834	1.176994	31.611478	1	Leaf	0	3176272.24	0	0	0	0	1544069.95	0	0	0	0	0	0	0	0	0	0	0	0	0	29972.61	0	148129.1	202761.348	0	1008107.27	0	0	1660713.394	0	0	0	0	0	0	0	0	0	0	0	0	0	0	0
3_10_1_1_pet_tube-116_P2-B-8_01_26387.mzXML Peak area	-7.474225	1.963292	32.019712	1	Leaf	835191.242	0	0	754817.412	160855.016	172665.326	0	173962.852	42224.214	0	47901.8	0	89616.166	91934.008	0	0	0	17255.62	0	0	0	0	0	0	0	77962.082	16448.868	0	19288.024	0	19386.296	30110.884	0	0	0	0	0	0	0	24788.946	0	0	27935.13	0
3_10_1_2_pet_tube-117_P2-B-9_01_26317.mzXML Peak area	-6.770656	1.774801	32.785775	1	Leaf	0	533865.986	0	0	0	0	0	0	0	0	0	0	0	0	0	14026.96	0	0	0	0	0	0	0	0	0	0	0	0	0	0	0	0	0	0	0	0	0	0	0	0	0	0	0	0
3_10_2_1_pet_tube-118_P2-B-10_01_26296.mzXML Peak area	-4.241875	2.46939	30.031298	1	Leaf	40791.998	148654.46	0	0	0	0	0	0	0	0	0	0	0	0	0	59700.096	0	0	0	0	0	0	0	0	0	0	0	0	0	0	0	37098.15	0	0	0	0	0	0	0	0	0	0	0	0
3_10_2_2_pet_tube-119_P2-B-11_01_26305.mzXML Peak area	-5.123101	2.471647	30.684652	1	Leaf	0	0	0	0	0	0	828582.76	0	0	0	59039.294	0	0	0	0	0	0	0	0	0	0	38462.32	30581.948	0	0	54431.034	0	0	2489515.424	0	0	0	0	0	0	0	0	0	0	0	0	0	0	0
3_10_3_1_pet_tube-120_P2-B-12_01_26382.mzXML Peak area	-3.439021	-0.350306	33.273852	1	Leaf	0	212277.668	0	295996.7	2241099.262	75911.628	0	183485.448	56413.336	23331.514	0	0	105062.9	46866.34	0	116095.26	12025.576	34873.192	0	107184.04	0	0	0	0	0	65477.046	27853.912	153962.956	0	0	0	95994.564	0	0	0	0	56271.378	0	77851.632	24801.43	0	28380.034	31310.936	0
3_10_3_2_pet_tube-121_P2-C-1_01_26282.mzXML Peak area	-3.952946	0.9066	32.062114	1	Leaf	0	0	0	0	0	0	0	0	0	0	0	0	0	0	0	60173.712	0	0	0	55663.152	0	0	0	0	0	0	0	0	3171784.616	0	0	0	0	0	0	0	0	0	0	0	0	0	0	0
3_11_0_1_pet_tube-122_P2-C-2_01_26355.mzXML Peak area	0.214609	-1.654634	28.2141	1	Leaf	0	2760061.866	0	0	0	0	0	0	0	0	435986.488	2711399.61	0	0	0	0	0	0	0	0	352581.12	68748.276	0	0	0	0	0	0	0	0	0	0	0	0	51048.94	0	0	0	0	0	0	0	0	0
3_11_0_2_pet_tube-123_P2-C-3_01_26384.mzXML Peak area	0.459273	-2.175916	29.442562	1	Leaf	0	0	0	891560.272	2424861.226	0	0	338165.942	0	0	0	1.09E+07	0	392163.638	47718.134	0	134845.456	214799.458	71530.472	0	0	0	0	0	0	0	34856.298	286246.154	0	0	0	297358.164	0	42590.074	0	28011.118	0	108714.436	0	0	0	43706.434	0	0
3_11_0_3_pet_tube-124_P2-C-4_01_26346.mzXML Peak area	0.8651	-3.550427	31.226237	1	Leaf	0	2354683.34	0	0	0	0	0	0	0	0	352773.48	3819178.374	0	0	0	0	0	0	0	0	0	0	0	0	0	0	0	0	0	0	0	0	0	0	0	0	0	0	0	0	0	0	0	0
3_11_1_1_pet_tube-125_P2-C-5_01_26261.mzXML Peak area	1.922963	-7.349647	32.316597	1	Stem	0	0	0	0	0	0	0	0	0	0	0	0	0	0	0	0	0	0	0	0	0	0	0	0	0	406763.606	0	0	838096.442	0	0	0	0	0	0	0	0	0	0	0	0	0	0	0
3_11_1_2_pet_tube-126_P2-C-6_01_26297.mzXML Peak area	1.11229	-5.614789	32.259428	1	Stem	70668.438	0	0	0	0	0	0	0	0	0	0	287726.18	0	0	0	0	0	0	0	0	0	0	0	0	0	0	0	0	0	0	0	18908.942	0	0	0	0	0	0	0	0	0	0	0	0
3_11_2_1_pet_tube-127_P2-C-7_01_26299.mzXML Peak area	1.759307	-4.291085	32.125194	1	Stem	46238.42	2434156.624	0	0	41430.858	0	0	0	0	0	0	279140.856	0	0	0	0	0	0	0	0	0	0	0	0	0	0	0	0	0	0	0	15027.882	0	0	0	0	0	0	0	0	0	0	0	0
3_11_2_2_pet_tube-128_P2-C-8_01_26256.mzXML Peak area	1.709436	-3.582362	31.799859	1	Stem	0	0	0	0	26396.38	0	673246.632	0	0	0	0	0	0	0	0	0	0	0	0	0	16917.156	0	0	0	0	0	0	0	2109252.932	0	0	26885.696	0	0	0	0	0	0	0	0	0	0	0	0
3_11_3_1_pet_tube-129_P2-C-9_01_26244.mzXML Peak area	-0.064672	-3.696655	32.819735	1	Stem	0	0	0	27969.296	18117.242	0	0	0	0	0	0	0	0	0	0	0	0	0	0	0	0	0	23160.608	0	0	0	0	0	72336.358	0	0	42924.75	0	0	0	0	0	0	0	0	0	0	0	0
3_11_3_2_pet_tube-130_P2-C-10_01_26371.mzXML Peak area	0.301543	-3.87608	32.355012	1	Stem	29651.432	0	0	0	0	0	0	0	0	0	102217.54	0	0	0	0	315506.47	0	0	0	0	0	0	0	0	0	0	0	0	0	0	0	0	0	0	0	0	0	0	0	0	0	0	0	0
3_7_0_1_pet_tube-86_P1-H-2_01_26396.mzXML Peak area	2.201461	0.063516	15.563429	1	Stem	0	1856084.922	0	547300.232	0	1666731.918	0	0	0	0	0	7565724.084	0	0	271023.928	0	0	0	43921.748	477022.028	188777.322	35361.3	0	0	54583.128	0	106269.304	146979.966	0	28466.268	0	0	0	0	0	0	0	0	0	88837	25523.512	0	55660.458	45950.784
3_7_0_2_pet_tube-87_P1-H-3_01_26399.mzXML Peak area	3.673156	0.493698	19.59036	1	Stem	1942096.334	1686964.46	0	349914.58	790911.506	0	0	716142.736	0	0	0	0	0	539310.184	88123.284	238530.406	19151.042	0	67149.088	318512.464	53610.358	35959.426	0	194101.544	35200.096	0	65080.696	175983.918	0	63342.628	91912.022	0	0	41050.5	0	0	81369.4	0	0	250510.104	0	0	44238.236	0
3_7_0_3_pet_tube-88_P1-H-4_01_26316.mzXML Peak area	4.345113	3.603335	24.336134	1	Stem	32625.6	1239117.332	0	0	21281.222	0	0	0	0	0	571656.71	8457444.082	0	0	0	905403.318	0	0	0	0	348088.028	0	0	44039.804	0	245554.096	0	0	197575.616	0	0	0	0	0	0	0	0	0	0	0	0	0	0	0
3_7_1_1_pet_tube-89_P1-H-5_01_26327.mzXML Peak area	3.10095	5.63597	26.845705	1	Leaf	0	2009813.392	0	10478.262	36570.144	0	2786310.158	0	0	0	28123.668	0	0	0	0	237557.632	0	0	0	0	14598.988	0	0	0	0	176627.888	0	0	0	0	0	0	0	0	33218.608	0	0	0	0	0	0	0	0	0
3_7_1_2_pet_tube-90_P1-H-6_01_26286.mzXML Peak area	4.252758	3.756736	24.917682	1	Leaf	0	637728.364	0	0	0	0	181735.412	0	0	0	0	357084.682	0	0	0	0	0	0	0	0	0	0	0	0	0	0	0	0	0	0	0	0	0	0	49093.416	0	0	0	0	0	0	0	0	0
3_7_2_1_pet_tube-91_P1-H-7_01_26268.mzXML Peak area	4.998897	4.71392	23.807969	1	Leaf	35580.794	2180509.608	0	0	0	0	0	0	0	0	0	0	0	0	0	0	0	0	0	124226.416	0	0	0	0	0	196201.464	0	0	272959.618	0	0	0	0	0	0	0	0	0	0	0	0	0	0	0
3_7_2_2_pet_tube-92_P1-H-8_01_26347.mzXML Peak area	4.825043	4.493882	23.812199	1	Leaf	0	0	0	0	0	0	0	0	0	0	0	0	0	0	0	175428.456	0	0	0	0	282568.64	0	0	0	0	73213.918	0	0	813474.144	0	0	0	0	0	0	0	0	0	0	0	0	0	0	0
3_7_3_1_pet_tube-93_P1-H-9_01_26281.mzXML Peak area	3.558803	1.221971	24.698768	1	Leaf	0	1337186.902	0	0	0	0	0	0	0	0	0	0	0	0	0	0	0	0	0	0	0	0	38293.936	0	0	0	0	0	231043.988	0	0	0	0	0	0	0	0	0	0	0	0	0	0	0
3_7_3_2_pet_tube-94_P1-H-10_01_26364.mzXML Peak area	3.950302	2.329917	24.843933	1	Leaf	0	0	0	0	0	0	0	0	0	0	0	0	0	0	0	118508.404	0	0	0	0	0	0	0	0	0	0	0	0	0	0	0	0	0	0	0	0	0	0	0	0	0	0	0	0
3_8_0_1_pet_tube-95_P1-H-11_01_26265.mzXML Peak area	-1.003248	-0.495233	19.453534	1	Stem	0	0	0	0	0	0	0	0	0	0	0	902022.756	0	0	0	0	0	0	0	170045.054	0	0	0	0	0	0	0	0	0	0	0	54299.296	23844.464	0	0	0	0	0	0	0	0	0	0	0
3_8_0_2_pet_tube-96_P1-H-12_01_26398.mzXML Peak area	-4.734323	-2.058392	21.063406	1	Stem	0	0	0	0	2025223.49	0	0	0	0	0	96574.426	6482786.876	49958.47	102052.266	0	71056.98	0	0	94401.236	322071.286	0	0	0	0	0	150303.52	0	144392.946	824854.814	58006.88	77756.95	0	0	0	14214.77	0	21846.914	288464.404	0	0	0	0	0	44710.828
3_8_0_3_pet_tube-97_P2-A-1_01_26237.mzXML Peak area	-8.834299	-4.864435	20.748182	1	Stem	38688.004	0	43665.1	0	0	44551.68	0	0	0	0	0	0	0	0	0	0	0	0	0	565611.562	170840.744	0	0	0	0	0	0	0	0	0	0	0	0	0	0	0	0	0	0	0	0	0	0	0
3_8_1_1_pet_tube-98_P2-A-2_01_26325.mzXML Peak area	-10.149285	-7.887607	20.321768	1	Leaf	0	0	0	0	0	0	0	0	0	0	0	0	0	0	0	0	0	0	0	0	76277.514	373564.902	0	0	0	0	0	0	0	0	0	0	0	0	221451.916	0	0	0	0	0	0	0	0	0
3_8_1_2_pet_tube-99_P2-A-3_01_26356.mzXML Peak area	-9.172842	-6.165847	19.651512	1	Leaf	0	476768.164	0	0	0	0	0	0	0	0	0	0	0	0	0	0	0	0	0	0	119608.448	0	0	0	0	62583.152	0	0	0	0	0	0	0	0	0	0	0	0	0	0	0	0	0	0
3_8_2_1_pet_tube-100_P2-A-4_01_26232.mzXML Peak area	-8.88673	-0.690573	19.049489	1	Leaf	14278.384	0	0	0	0	0	0	0	0	0	0	0	0	0	0	0	0	0	0	0	393732.5	118184.186	0	44115.098	0	0	0	0	764556.59	0	0	78714.118	0	0	0	0	0	0	0	0	0	0	0	0
3_8_2_2_pet_tube-101_P2-A-5_01_26303.mzXML Peak area	-8.569539	-1.361866	20.262914	1	Leaf	0	0	0	0	0	0	0	0	0	0	33377.964	0	0	0	0	43449.03	0	0	0	44314.88	0	140773.552	0	0	0	0	0	0	611933.266	0	0	0	0	0	0	0	0	0	0	0	0	0	0	0
3_8_3_1_pet_tube-102_P2-A-6_01_26379.mzXML Peak area	-5.476214	-6.094089	21.872794	1	Leaf	0	0	91951.396	228761.012	578776.426	150514.996	0	0	0	20401.876	0	0	71054.868	274398.102	103953.578	301343.77	0	19585.136	15174.216	0	0	0	0	0	0	0	0	0	0	0	17306.346	108317.338	0	0	0	0	0	73380.078	37857.54	0	0	0	33544.788	0
3_8_3_2_pet_tube-103_P2-A-7_01_26359.mzXML Peak area	-6.302842	-4.69873	22.185272	1	Leaf	0	251407.808	0	0	0	0	0	0	0	0	0	0	0	0	0	0	0	0	0	0	70423.108	0	0	0	0	0	0	0	92633.63	0	0	0	0	0	0	0	0	0	0	0	0	0	0	0
3_9_0_1_pet_tube-104_P2-A-8_01_26279.mzXML Peak area	-0.157885	-1.291571	23.071226	1	Stem	0	0	0	0	0	32008.768	26131.828	25353.114	0	0	63413.648	670212.308	0	0	0	0	0	0	0	0	76634.382	0	0	0	0	0	0	0	0	0	0	60417.678	0	0	0	0	0	0	0	0	0	0	0	0
3_9_0_2_pet_tube-105_P2-A-9_01_26289.mzXML Peak area	3.769296	-3.09208	25.908641	1	Stem	0	0	0	0	14480.17	0	0	0	0	0	327029.754	397900.484	0	0	0	0	0	0	0	45227.712	0	0	97907.128	0	0	0	0	0	0	0	0	0	0	0	0	0	0	0	0	0	0	0	0	0
3_9_0_3_pet_tube-106_P2-A-10_01_26262.mzXML Peak area	5.187258	-3.981658	26.161765	1	Stem	0	0	0	0	0	0	0	0	0	0	24317.182	0	0	0	0	0	0	0	0	0	0	0	149931.69	0	0	0	0	0	6719998.91	0	0	43119.49	0	0	0	0	0	0	0	0	0	0	0	0
3_9_1_1_pet_tube-107_P2-A-11_01_26248.mzXML Peak area	7.462974	-7.069808	25.730601	1	Leaf	0	0	0	0	0	0	0	0	0	0	0	0	0	0	0	0	0	0	0	0	17375.432	0	14439.116	0	0	0	0	0	2607865.704	0	0	0	0	0	0	0	0	0	0	0	0	0	0	0
3_9_1_2_pet_tube-108_P2-A-12_01_26251.mzXML Peak area	6.996799	-5.754105	26.547576	1	Leaf	32049.01	0	0	0	0	0	0	0	0	0	0	0	0	0	0	155198.362	0	0	0	0	0	0	0	0	0	0	0	0	0	0	0	0	0	0	0	0	0	0	0	0	0	0	0	0
3_9_2_1_pet_tube-109_P2-B-1_01_26288.mzXML Peak area	6.187691	-4.891172	27.686739	1	Leaf	0	0	0	0	0	0	0	0	0	0	0	0	0	0	0	0	0	0	0	0	0	0	0	0	0	0	0	0	0	0	0	42304.448	0	0	0	0	0	0	0	0	0	0	0	0
3_9_2_2_pet_tube-110_P2-B-2_01_26326.mzXML Peak area	5.889303	-4.233644	27.523052	1	Leaf	0	1111971.376	0	0	0	0	352870.426	0	0	0	0	0	0	0	0	0	0	0	0	0	41694.254	0	24919.412	0	0	0	0	0	0	0	0	0	15102.74	0	0	0	0	0	0	0	0	0	0	0
3_9_3_1_pet_tube-111_P2-B-3_01_26314.mzXML Peak area	5.405854	-2.689139	24.562777	1	Leaf	0	0	0	0	0	0	0	0	0	0	0	0	0	0	0	0	0	0	0	0	0	0	0	0	0	0	0	0	0	0	0	0	0	0	0	0	0	0	0	0	0	0	0	0
3_9_3_2_pet_tube-112_P2-B-4_01_26298.mzXML Peak area	5.785284	-2.867616	25.248037	1	Leaf	42757.348	0	0	0	27460.134	0	0	0	0	0	0	0	0	0	0	0	0	0	0	0	47821.086	0	0	0	0	0	0	0	0	0	0	0	0	0	0	0	0	0	0	0	0	0	0	0
[truncated: 5,000 more columns]
