# Supplementary material for: Mass Spectrometry Based Molecular 3D-Cartography of Plant Metabolites
Source: Front Plant Sci. 2017 Mar 29;8:429. doi: 10.3389/fpls.2017.00429 (PMC5370242; doi:10.3389/fpls.2017.00429)
Supplement: Supplementary file 2 [file Data_Sheet_2.ZIP]

Archive with 3 entries (2 files):
- Pepper/
- Pepper/Pepper.stl
- Pepper/Pepper_mzmine.csv
