# Supplementary material for: Mass Spectrometry Based Molecular 3D-Cartography of Plant Metabolites
Source: Front Plant Sci. 2017 Mar 29;8:429. doi: 10.3389/fpls.2017.00429 (PMC5370242; doi:10.3389/fpls.2017.00429)
Supplement: Supplementary file 2 [file Data_Sheet_2.ZIP › Pepper/Pepper_mzmine.csv]

Feature	x	y	z	r	Sample_Type	338.342650519477:8.08260092592592	265.156398378569:1.48176120689655	287.094116210937:2.63601111111111	468.248819986979:2.38414444444444	607.292266135992:7.68820426356589	381.182659149169:2.81223749999999	871.576042938232:8.08935458333333	315.194252522786:5.21095111111111	251.14097962556:0.774069753086419	205.098792762087:1.01615906432748	293.212131076388:5.22095462962962	277.216766357421:5.00305	273.078521728515:3.29829222222222	188.071922166006:1.0042613095238	310.312080120218:7.42067270114942	412.413467407226:8.42734999999999	316.286137794961:4.51134387755101	355.104219709123:1.52591934523809	275.201786041259:5.20862777777777	438.464496612548:10.134875	411.191818237304:2.88728888888888	424.449310302734:9.82129444444444	584.276947021484:3.27354444444444	454.293461192737:5.15497272727272	496.339138124047:5.25325650406504	518.32393745754:4.66467246376811	498.258972167968:2.43441666666666	318.30178527832:4.7418203030303	667.151060242583:2.478	438.238464355468:2.33377777777777	235.145227622985:0.924105833333333	426.428660074869:8.61200555555555	614.286064147949:3.315925	300.200896072387:1.92410208333333	520.339319622705:4.97125132275132	271.242933824327:3.74703962962962	314.14073042436:2.88261212121212	317.210235595703:5.00413333333333	270.280980330247:6.82277532051282	449.109121149236:2.14933181818181	478.292915637676:4.95359038461538	280.155874252319:1.7300875	410.433410644531:9.28398333333333	303.087577819824:2.25788333333333
Flower_Tube-10_P1-A-10_01_26824.mzXML Peak area	0.060697	-2.845017	0.144169	0.5	Flower	1.01E+07	4561178.666	0	2499776.588	2498243.422	3483369.012	0	0	1165808.63	3301971.034	0	0	0	3053478.102	349307.086	3159395.894	229589.648	353771.162	0	1530323.022	1293109.738	2714665.83	1470738.18	0	126575.662	0	884007.232	186026.266	1298862.146	1515754.826	1259049.218	1272087.396	653057.5	101188	165962.85	690514.192	0	0	147258.02	94912.05	74409.366	0	1017420.656	0
Flower_Tube-12_P1-A-12_01_26863.mzXML Peak area	0.04297	-2.431184	0.286439	0.5	Flower	0	4649835.38	4185511.03	1766548.756	1333623.69	4100224.192	1349393.256	728189.26	2069279.318	4212678.936	679362.074	714890.502	708352.04	4772218.422	349224.67	824760.792	1155534.444	661672.224	323350.706	1076562.158	878025.148	1058569.828	600111.694	0	971778.362	621003.752	1170737.026	814966.098	553363.778	733603.458	1130100.042	704856.434	411988.98	0	564036.224	294806.978	1743821.802	0	227141.444	498487.598	120452.94	182023.076	0	2230279.894
Flower_Tube-41_P1-D-5_01_26831.mzXML Peak area	-0.402047	-1.593797	-0.172906	0.5	Flower	5064002.368	4518289.838	3982603.766	1840135.796	860416.788	2657744.224	9018372.194	1339004.224	2064782.372	2708649.376	730920.098	660774.322	1175640.938	2052807.588	617085.176	958996.502	986952.852	1040504.474	432037.846	1319811.672	971148.322	1167614.446	670209.658	439417.956	722179.442	381023.948	784017.564	820774.62	1026544.2	832887.99	836269.156	549692.722	395541.64	461386.188	603290.256	1081399.992	608319.13	219034.406	220396.098	352943.006	248344.664	240463.116	218282.068	421524.552
Fruit_Tube-42_P1-D-6_01_26834.mzXML Peak area	0.135706	-0.004535	-0.793503	0.5	Fruit	0	9717317.85	0	0	0	0	0	886484.028	3824823.706	1471931.084	1169257.72	0	0	1036655.95	460507.51	0	83999.512	0	784435.118	0	0	0	0	0	878139.832	0	0	96658.252	472715.988	0	80050.772	0	0	173537.956	355251.736	90165.472	0	0	2100892.702	444749.19	69886.556	0	0	0
Fruit_Tube-43_P1-D-7_01_26801.mzXML Peak area	0.148406	-0.475414	-0.656152	0.5	Fruit	0	1822581.348	0	0	0	0	3025738.96	759555.174	687103.182	2603235.452	1223913.882	0	0	2232343.912	281078.296	0	113876.294	28198.788	701072.034	0	0	0	0	0	1101682.89	0	0	116337.856	420866.662	0	440415.54	0	0	0	1022044.206	209603.082	0	0	1.07E+07	0	120331.778	0	0	0
Fruit_Tube-44_P1-D-8_01_26861.mzXML Peak area	0.227922	-0.927414	-0.544009	0.5	Fruit	5288975.038	5050444.574	0	0	0	0	1988997.082	765029.586	0	3321360.366	1061466.54	0	0	3430862.934	2066201.876	0	513702.148	0	676592.674	0	0	0	0	0	0	0	0	534711.316	178314.664	0	0	0	0	0	0	94184.478	0	0	9515495.546	0	0	0	0	0
Fruit_Tube-49_P1-E-1_01_26818.mzXML Peak area	-0.740031	-0.483446	-1.004612	0.5	Fruit	83141.074	1019536.776	0	0	0	0	0	0	915863.908	366018.704	0	0	4860148.66	294250.268	282481.24	0	39281.236	0	0	0	0	0	0	0	458868.298	108291.554	0	67163.624	686331.446	0	656463.87	0	0	136381.364	640213.558	77410.142	0	0	330551.062	0	222668.758	0	0	0
Fruit_Tube-50_P1-E-2_01_26878.mzXML Peak area	-0.613441	-0.753676	-0.771974	0.5	Fruit	69020.804	367099.486	0	0	74966.432	0	2070907.656	0	546139.188	619552.19	0	0	4551551.322	231823.854	0	0	0	39697.01	0	0	0	0	0	0	21161.248	0	0	170534.376	356111.974	0	213722.152	0	0	140865.11	210521.942	49397.402	0	0	546667.168	0	87035.248	0	0	0
Fruit_Tube-51_P1-E-3_01_26870.mzXML Peak area	-0.520721	-1.037799	-0.512659	0.5	Fruit	126504.55	260280.332	0	0	0	0	0	0	233785.43	1162449.426	0	0	2821872.658	1022438.468	103807.898	0	477068.61	0	0	0	0	0	0	0	146307.108	0	0	1105501.64	217318.792	0	0	0	0	99226.396	0	0	0	0	75117.478	0	0	0	0	0
Fruit_Tube-55_P1-E-7_01_26881.mzXML Peak area	0.289349	-0.497037	-1.598975	0.5	Fruit	51684.204	1223105.162	0	0	0	0	2771620.512	996017.068	715678.87	705516.182	1160281.786	0	1028271.02	596540.382	488224.006	0	0	0	766258.332	0	0	0	0	0	700466.404	249731.488	0	50617.112	630637.036	0	1250413.822	0	0	0	287503.784	64313.65	0	0	554887.796	0	35123.67	0	0	0
Fruit_Tube-56_P1-E-8_01_26849.mzXML Peak area	0.252329	-0.776673	-1.305336	0.5	Fruit	0	652997.126	0	0	0	0	1618545.106	134343.92	633369.536	2119021.174	0	0	3791041.722	1558957.872	180812.474	0	159923.292	0	60592.488	0	0	0	0	0	559431.496	0	0	122025.688	295066.932	0	0	0	0	63435.368	305546.052	103849.12	0	0	2913193.074	194836.262	125673.622	236039.428	0	0
Fruit_Tube-57_P1-E-9_01_26829.mzXML Peak area	0.262505	-1.0979	-0.997968	0.5	Fruit	14482.362	3997974.018	0	0	0	0	4623491.098	0	2097746.362	1276338.644	0	0	3457778.018	1065477.704	0	0	669290.774	322398.852	0	0	0	0	0	0	255516.596	0	0	1081656.66	313238.322	0	0	0	0	0	124348.082	0	0	0	0	0	82561	481505.12	0	0
Fruit_Tube-62_P1-F-2_01_26844.mzXML Peak area	-0.237242	-0.842881	-1.257247	0.5	Fruit	0	0	0	0	0	0	0	1463227.444	548836.262	1806047.128	1647483.51	0	829950.322	1378032.696	184086.616	0	104807.614	46703.594	1204224.742	0	0	0	0	0	2018550.946	346141.24	0	69880.776	409230.214	0	411710.902	0	0	0	179161.442	105668.124	0	0	1908650.216	0	164620.168	168783.498	0	0
Fruit_Tube-63_P1-F-3_01_26792.mzXML Peak area	-0.318781	-1.074652	-0.988606	0.5	Fruit	4980204.244	6512322.032	0	0	0	0	1.01E+07	1229891.084	0	2437585.946	977433.118	0	820320.712	2400592.818	627878.744	0	662288.92	34575.708	681464.61	0	0	0	0	0	452428.986	0	0	738801.488	293317.498	0	0	0	0	0	251208.826	24907.186	0	0	1.12E+07	0	90693.214	0	0	0
Fruit_Tube-67_P1-F-7_01_26856.mzXML Peak area	-0.261593	-0.858737	-1.729107	0.5	Fruit	0	1.02E+07	0	0	0	0	0	393348.262	3081937.894	507796.58	319227.532	0	3830823.002	453668.128	347123.596	0	47270.124	0	206288.41	0	0	0	0	0	1709422.572	202760.468	0	0	494262.126	0	1464012.48	0	0	95951.17	806155.208	85281.65	0	0	634332.01	0	240254.638	0	0	0
Fruit_Tube-68_P1-F-8_01_26807.mzXML Peak area	-0.27596	-1.152826	-1.478655	0.5	Fruit	0	888752.2	0	0	0	0	5672180.52	143007.13	0	1347980.2	123278.25	0	3829087.706	1359366.558	186971.088	0	71037.026	36638.728	76910.308	0	0	0	0	0	1190877.604	122504.56	0	58013.604	312140.172	0	542464.354	0	0	106076.298	802243.728	80663.302	0	0	827555.118	0	249311.978	328827.754	0	0
Fruit_Tube-69_P1-F-9_01_26825.mzXML Peak area	-0.342048	-1.358931	-1.264287	0.5	Fruit	0	629744.616	0	0	0	0	1307114.976	150147.604	621515.114	1576057.482	89260.86	0	2780414.552	1276584.706	289446.772	0	273884.572	52528.982	0	0	0	0	0	0	130776.236	0	0	697365.222	181672.086	0	104201.836	0	0	73272.106	106933.85	11150.924	0	0	552356.344	0	58931.474	0	0	0
Fruit_Tube-73_P1-G-1_01_26819.mzXML Peak area	0.03707	-1.435213	-1.614231	0.5	Fruit	5611464.744	138352.894	0	0	0	0	0	0	32722.216	1385999.242	0	0	1805872.678	1174140.844	341443.96	0	581799.272	0	0	0	0	0	0	0	680625.618	0	0	0	459414.548	0	442187.088	0	0	89484.37	1082182.766	150505.092	0	0	161969.578	0	242384.14	0	0	0
Fruit_Tube-74_P1-G-2_01_26852.mzXML Peak area	0.21495	-1.41277	-1.402791	0.5	Fruit	0	490570.73	0	0	0	0	2257741.474	0	33378.952	5053146.732	0	0	1089917.204	3899498.874	182862.282	0	212549.002	0	0	0	0	0	0	0	286787.392	0	0	72986.11	64363.088	0	218966.344	0	0	80808.462	391872.762	0	0	0	399807.308	0	150678.412	0	0	0
Fruit_Tube-75_P1-G-3_01_26858.mzXML Peak area	0.299583	-1.483311	-1.0867	0.5	Fruit	1154346.698	3292611.584	0	0	0	0	3021129.006	0	72410.816	0	0	0	0	2.48E+07	0	0	1460959.458	58611.392	0	0	0	0	0	0	712582.644	0	0	376567.878	89673.728	0	0	0	0	0	606780.216	239396.834	0	0	0	0	140599.776	0	0	0
Leaf_Tube-14_P1-B-2_01_26871.mzXML Peak area	0.265178	-2.480081	-0.100728	0.5	Leaf	20904.38	268915.844	0	0	5152673.802	0	0	0	538083.486	291597.508	0	0	0	330181.382	183232.462	0	0	477146.442	0	0	0	0	0	0	0	0	0	0	323179.908	0	64120.796	0	0	72298.328	0	55441.262	0	0	74916.278	0	0	0	0	0
Leaf_Tube-15_P1-B-3_01_26787.mzXML Peak area	0.185252	-2.394204	-0.087059	0.5	Leaf	6378514.224	2337977.696	0	0	2412189.03	0	1.61E+07	0	1431537.746	598827.03	0	0	0	602901.632	498334.512	0	0	526010.16	0	0	0	0	0	0	196279.952	37062.09	0	0	985219.956	0	221300.698	0	0	0	185405.946	0	0	0	0	0	104627.654	0	0	0
Leaf_Tube-17_P1-B-5_01_26836.mzXML Peak area	-0.3985	-1.915203	0.273061	0.5	Leaf	4572294.246	0	0	0	7265375.796	0	4333258.762	0	166511.992	2177872.746	0	0	0	1697914.094	242407.916	0	137113.656	2133771.946	0	0	0	0	0	738714.596	1407525.788	685500.404	0	181253.516	20188.85	0	0	0	0	69009.606	1108480.266	12073.38	0	0	159141.042	0	485430.984	0	0	0
Leaf_Tube-2_P1-A-2_01_26857.mzXML Peak area	0.79207	-4.0143	-0.01295	0.5	Leaf	48873.01	70036.268	0	0	3947900.544	0	0	0	31646.384	0	0	0	0	0	517271.576	0	0	143457.73	0	0	0	0	0	0	0	0	0	0	163547.988	0	0	0	0	148137.918	0	0	0	0	0	0	0	0	0	0
Leaf_Tube-22_P1-B-10_01_26794.mzXML Peak area	0.567185	-1.784429	0.312922	0.5	Leaf	22050.38	166271.168	0	0	7154024.95	0	8677504.278	0	381283.188	1265788.472	0	0	0	1325567.812	620799.268	0	80032.15	1355036.792	0	0	0	0	0	245195.85	349390.416	143568.184	0	134146.4	769942.57	0	0	0	0	0	252837.978	81168.978	0	0	504752.356	90206.754	0	0	0	0
Leaf_Tube-24_P1-B-12_01_26847.mzXML Peak area	-0.355555	-1.95092	0.51813	0.5	Leaf	0	73904.028	0	0	2862739.566	0	851708.634	0	968908.338	1434986.868	0	0	0	1065520.102	107513.244	0	105894.804	648339.044	0	0	0	0	0	0	237514.058	0	0	189561.942	400140.934	0	0	0	0	0	155845.194	61360.678	0	0	0	0	113517.952	0	0	0
Leaf_Tube-3_P1-A-3_01_26793.mzXML Peak area	0.65554	-4.014225	0.430838	0.5	Leaf	0	0	0	0	7018001.994	0	0	0	16256.9	168836.94	0	0	0	197181.176	544779.44	0	0	229204.006	0	0	0	0	0	0	0	0	0	0	250223.526	0	0	0	0	182398.09	11328.698	0	0	0	54063.332	12489.268	0	0	0	0
Leaf_Tube-33_P1-C-9_01_26830.mzXML Peak area	0.424123	-1.607203	-0.557325	0.5	Leaf	362918.72	0	0	0	4810063.692	0	0	0	1461293.888	1983926.224	0	0	0	1678448.044	0	0	55888.496	1319374.524	0	0	0	0	0	0	1166560.032	600272.832	0	86724.79	467317.408	0	0	0	0	0	869664.382	25610.856	0	0	1391472.384	216099.212	404418.95	0	0	0
Leaf_Tube-34_P1-C-10_01_26804.mzXML Peak area	0.157696	-1.852766	-0.610217	0.5	Leaf	0	0	0	0	0	0	81259.98	0	75578.822	664135.838	0	0	0	563881.488	328530.558	0	19435.632	1056632.388	0	0	0	0	0	267274.368	349820.964	166587.532	0	77659.982	987946.534	0	0	0	0	53464.316	349102.046	15247.776	0	0	443801.534	0	155232.888	0	0	0
Leaf_Tube-35_P1-C-11_01_26864.mzXML Peak area	-0.499825	-2.160248	-0.770237	0.5	Leaf	0	321467.436	160636.174	0	6406098.246	164845.334	0	0	1281989.844	2961093.144	0	0	0	3601518.81	369772.712	0	109757.842	1288524.312	0	105575.522	0	0	0	1203977.908	21440.54	1245632.966	0	75878.9	55407.28	0	0	0	39467.164	74720.298	1590655.032	0	0	0	0	251853.688	315847.24	0	0	0
Leaf_Tube-36_P1-C-12_01_26810.mzXML Peak area	-0.331388	-1.842106	-0.784279	0.5	Leaf	128411.852	89242.226	0	0	3806140.062	0	0	0	0	2005101.736	15166.324	0	0	2044042.628	287238.53	0	71899.216	1429049.158	0	0	0	0	0	823768.956	1863625.252	916152.108	0	122382.804	532166.572	0	322497.572	0	0	74907.576	1503938.96	36259.67	0	0	328784.96	39993.422	491491.894	0	0	0
Leaf_Tube-37_P1-D-1_01_26874.mzXML Peak area	-0.585439	-1.810712	0.273667	0.5	Leaf	0	272376.694	0	0	1237744.496	0	828108.298	0	1532993.238	718978.236	0	0	0	1927125.036	0	0	0	1422588.508	0	0	0	0	0	633339.92	1684523.876	775596.442	0	172693.646	399652.586	0	122443.592	0	0	0	1176795.844	58703.86	0	0	118994.344	160786.288	381814.986	0	0	0
Leaf_Tube-38_P1-D-2_01_26811.mzXML Peak area	-0.413236	-1.775618	-0.255626	0.5	Leaf	0	0	0	0	0	0	9946027.702	0	532368.67	1039104.868	0	0	0	1038394.462	452102.178	0	64269.698	1090966.002	0	0	0	0	0	320250.452	478082.236	244915.304	0	149114.804	790466.952	0	0	0	0	167542.64	471268.59	164440.516	0	0	0	68871.182	216012.56	0	0	0
Leaf_Tube-39_P1-D-3_01_26791.mzXML Peak area	-0.203907	-1.804227	0.016647	0.5	Leaf	5876470.364	743395.72	0	0	3576893.198	0	1.84E+07	0	982467.104	88139.116	0	0	0	0	602862.632	0	39521.716	106504.666	0	0	0	0	0	0	0	52949.412	0	98533.684	831692.886	0	101062.532	0	0	220442.526	95202.376	287305.778	0	0	212150.444	100225.042	33325.304	0	0	0
Leaf_Tube-7_P1-A-7_01_26877.mzXML Peak area	0.587996	-2.828157	0.521284	0.5	Leaf	0	0	0	0	25536.29	0	1805878.284	0	58421.11	1206657.72	0	0	0	758851.488	305541.654	0	0	866683.564	0	0	0	0	0	0	222884.588	0	0	135856.988	320912.364	0	0	0	0	105469.576	137908.172	31253.286	0	0	260009.716	0	74704.21	0	0	0
Leaf_Tube-8_P1-A-8_01_26806.mzXML Peak area	-0.362333	-3.095776	0.341526	0.5	Leaf	237057.1	243179.134	0	0	4764551.428	0	0	0	221662.556	1682082.164	0	0	0	1622183.752	396765.488	0	114566.438	741215.894	0	0	0	0	0	0	0	73684.748	0	170080.762	484301.558	0	122581.996	0	0	38326.4	311667.016	0	0	0	343013.086	0	149943.58	0	0	0
Leaf_Tube-9_P1-A-9_01_26788.mzXML Peak area	0.240447	-2.893036	0.074968	0.5	Leaf	0	2852552.534	0	0	1.02E+07	0	1.62E+07	0	0	643577.344	0	0	0	723870.58	477071.964	0	282172.866	135474.176	0	0	0	0	0	0	162716.568	97795.184	0	173403.782	1208938.608	0	0	0	0	114087.518	231324.652	0	0	0	386055.952	0	128162.39	23328.688	0	0
Stem_Tube-1_P1-A-1_01_26797.mzXML Peak area	0.73467	-4.216595	0.129666	0.5	Stem	0	643062.958	0	0	1.00E+07	0	86261.846	0	66225.692	1256973.438	24363.364	0	0	0	475847.088	0	249191.642	0	0	0	0	0	0	0	181761.212	0	0	841856.094	360716.97	0	0	0	0	0	186898.2	13379.12	26896.98	0	0	0	83099.808	0	0	0
Stem_Tube-11_P1-A-11_01_26839.mzXML Peak area	0.159081	-2.496795	0.087349	0.5	Stem	0	7994697.174	0	0	29721.424	0	7485107.97	0	4820015.186	464090.036	0	0	0	352219.442	396370.99	0	218968.076	118950.916	0	0	0	0	0	0	0	0	0	93645.092	1071622.012	0	368158.598	0	0	57935.196	108725.516	132617.888	0	0	0	0	62670.236	0	0	0
Stem_Tube-13_P1-B-1_01_26880.mzXML Peak area	0.372947	-2.892354	0.050183	0.5	Stem	2048828.978	2301285.462	0	0	0	0	1534656.216	0	151348.642	45140.966	0	0	0	21002.9	414401.622	0	115681.074	34801.172	0	0	0	0	0	0	146329.936	0	0	435012.846	597199.472	0	113072.142	0	0	91011.946	166451.406	28959.638	78283.366	0	59976.758	813358.132	0	0	0	0
Stem_Tube-18_P1-B-6_01_26795.mzXML Peak area	0.321128	-2.770144	0.088897	0.5	Stem	4773824.482	654467.658	0	0	4865739.58	0	1.52E+07	0	22532.032	426189.888	0	0	0	406973.936	551869.35	0	118719.478	51370.174	0	0	0	0	0	0	122764.484	0	0	314201.942	898438.694	0	0	0	0	84687.924	178965.172	35762.1	66288.292	0	209677.12	0	96793.4	0	0	0
Stem_Tube-19_P1-B-7_01_26821.mzXML Peak area	0.252781	-2.55437	0.091635	0.5	Stem	0	1225005.25	0	0	4818564.186	0	1110325.416	0	62758.132	762894.464	0	0	0	522072.928	0	0	0	0	0	0	0	0	0	0	145472.806	0	0	301301.36	724281.758	0	0	0	0	0	192135.398	0	66048.592	0	390681.906	0	100671.948	0	0	0
Stem_Tube-20_P1-B-8_01_26786.mzXML Peak area	0.233822	-2.338028	0.079173	0.5	Stem	0	437393.224	0	0	5456087.314	0	0	0	24983.87	317437.71	0	0	0	299031.36	302433.994	0	116787.784	76220.694	0	0	0	0	0	0	142697.196	33580.464	0	146627.086	1320417.116	0	0	0	0	0	220516.298	187605.058	33754.818	0	439829.058	0	116125.054	0	0	0
Stem_Tube-21_P1-B-9_01_26850.mzXML Peak area	0.152417	-2.055494	0.038105	0.5	Stem	340621.128	19389.522	0	0	1075762.876	0	0	0	0	0	0	0	0	15285.276	402871.954	0	0	220606.542	0	0	0	0	0	0	0	0	0	0	345201.162	0	0	0	0	82202.512	0	0	0	0	180089.752	0	0	0	0	0
Stem_Tube-23_P1-B-11_01_26853.mzXML Peak area	0.089162	-2.099402	0.153789	0.5	Stem	647004.144	64350.084	0	0	1055259.254	0	0	0	135999.76	0	0	0	0	0	0	0	0	331476.952	0	0	0	0	0	0	0	0	0	0	504690.962	0	0	0	0	38726.126	28836.036	0	0	0	0	23519.816	0	0	0	0
Stem_Tube-25_P1-C-1_01_26872.mzXML Peak area	0.158447	-2.00903	-0.077248	0.5	Stem	0	3604150.662	0	0	3852583.244	0	4384195.444	0	0	368391.952	16172.552	0	0	0	466104.346	0	212184.61	68900.34	0	0	0	0	0	0	0	0	0	230287.356	700312.546	0	387144.172	0	0	0	115987.152	0	31966.716	0	62709.242	0	59309.074	0	0	0
Stem_Tube-4_P1-A-4_01_26859.mzXML Peak area	0.651194	-3.85993	0.18693	0.5	Stem	132683.932	656171.396	0	0	5232594.458	0	0	0	0	1075243.398	16835.264	0	0	819547.346	140923.532	0	379143.18	0	0	0	0	0	0	0	0	0	0	890330.078	405948.046	0	179562.21	0	0	0	199244.364	0	0	0	0	625284.324	80442.02	0	0	0
Stem_Tube-40_P1-D-4_01_26873.mzXML Peak area	-0.26868	-1.63457	-0.318409	0.5	Stem	0	1146352.886	0	0	0	0	902156.662	0	2067420.76	0	0	0	0	0	398282.406	0	0	187175.932	0	0	0	0	0	0	0	0	0	0	1003691.586	0	115762.508	0	0	295780.088	43913.804	41704.662	0	0	102911.67	15059.032	0	0	0	0
Stem_Tube-45_P1-D-9_01_26802.mzXML Peak area	0.304789	-1.224251	-0.474942	0.5	Stem	123346.36	4198788.262	0	0	3517659.008	0	0	1174481.822	0	491722.356	720918.8	0	0	385605.968	576472.862	0	633796.488	436545.824	762571.772	0	0	0	0	0	166096.376	0	0	634798.398	914199.284	0	0	0	0	37911.202	189539.84	0	34659.948	0	5063857.812	374724.538	38653.98	0	0	0
Stem_Tube-46_P1-D-10_01_26876.mzXML Peak area	0.170598	-1.397129	-0.392405	0.5	Stem	313437.394	515954.83	0	0	1021632.558	0	0	0	897353.514	0	0	0	0	0	175799.642	0	41782.172	613016.764	0	0	0	0	0	0	0	0	0	0	766538.722	0	0	0	0	76715.99	41194.884	0	0	0	476601.338	0	19843.958	0	0	0
Stem_Tube-47_P1-D-11_01_26789.mzXML Peak area	0.134712	-1.594187	-0.223684	0.5	Stem	0	115772.742	0	0	1207231.378	0	2.17E+07	0	453077.628	0	0	0	0	0	471196.376	0	0	358431.264	0	0	0	0	0	0	0	0	0	0	1304634.554	0	144795.402	0	0	0	40862.002	0	24650.158	0	193523.7	0	0	0	0	0
Stem_Tube-48_P1-D-12_01_26845.mzXML Peak area	0.039339	-1.750832	0.10733	0.5	Stem	0	1.02E+07	0	0	0	0	0	19088.538	6079359.11	619531.4	28019.984	0	0	447849.808	0	0	684287.928	46085.778	0	0	0	0	0	402772.16	786558.786	379147.518	0	151301.15	147425.758	0	698337.184	0	0	0	451008.204	0	311214.332	0	530088.968	0	0	0	0	0
Stem_Tube-5_P1-A-5_01_26862.mzXML Peak area	0.558402	-3.561077	0.14802	0.5	Stem	14591.208	1163172.914	0	0	0	0	0	0	0	971193.006	0	0	0	867876.498	0	0	365241.092	42355.754	0	0	0	0	0	308946.34	0	47926.282	0	891895.164	416692.358	0	0	0	0	0	349607.55	0	46124.668	0	228481.838	0	150175.238	0	0	0
Stem_Tube-52_P1-E-4_01_26860.mzXML Peak area	-0.355691	-1.299635	-0.370606	0.5	Stem	0	13232.208	0	0	4368060.278	0	3169383	0	0	544490.948	0	0	0	0	484701.564	0	365297.742	220794.002	0	0	0	0	0	0	167581.884	0	0	367409.86	656397.092	0	222139.456	0	0	0	128913.132	0	20244.97	0	441120.354	0	72404.276	0	0	0
Stem_Tube-53_P1-E-5_01_26838.mzXML Peak area	-0.239587	-1.506119	-0.234237	0.5	Stem	0	8110149.104	0	0	3665529.512	0	5316923.094	0	1.24E+07	0	0	0	0	106181.994	582256.196	0	96153.996	994280.296	0	0	0	0	0	0	0	0	0	133126.512	858841.662	0	0	0	0	0	76706.058	0	0	0	269082.782	0	31789.98	0	0	0
Stem_Tube-54_P1-E-6_01_26837.mzXML Peak area	-0.116337	-1.678368	-0.091547	0.5	Stem	0	0	0	0	2927089.316	0	2024372.328	0	1.33E+07	185285.26	0	0	0	24188.088	0	0	0	612369.454	0	0	0	0	0	0	0	0	0	0	857203.232	0	512289.384	0	0	0	52705.226	0	42364.61	0	395701.672	0	0	0	0	0
Stem_Tube-58_P1-E-10_01_26848.mzXML Peak area	0.166814	-1.352088	-0.838345	0.5	Stem	0	0	0	0	3061116.366	0	526895.91	0	3665398.048	496245.402	18227.984	0	0	288664.798	315352.1	0	610185.044	300700.272	0	0	0	0	0	0	0	0	0	890612.332	738590.684	0	0	0	0	0	146869.708	0	11701.184	0	0	495276.424	72715.21	0	0	0
Stem_Tube-59_P1-E-11_01_26851.mzXML Peak area	0.140608	-1.459705	-0.707264	0.5	Stem	6697733.394	1162689.33	0	0	3312310.572	0	0	0	34105.332	0	0	0	0	0	363881.032	0	0	1037882.098	0	0	0	0	0	0	0	0	0	148070.86	813256.882	0	671361.55	0	0	121042.824	60463.036	69873.246	11389.932	0	356978.236	0	0	0	0	0
Stem_Tube-6_P1-A-6_01_26815.mzXML Peak area	0.453202	-3.254986	0.115517	0.5	Stem	0	1427570.654	0	0	5784718.918	0	3526874.896	0	0	753280.666	0	0	0	396956.592	571556.512	0	225791.136	0	0	0	0	0	0	0	603432.088	66529.748	0	506992.58	680713.62	0	147253.614	0	0	95699.62	601957.396	72928.162	54707.922	0	184916.692	0	168526.82	0	0	0
Stem_Tube-60_P1-E-12_01_26835.mzXML Peak area	0.112183	-1.627969	-0.444916	0.5	Stem	3767647.088	1039848.672	0	0	3880002.476	0	0	0	0	119019.422	0	0	0	53362.768	0	0	0	617211.068	0	0	0	0	0	0	0	0	0	0	727723.116	0	23295.672	0	0	294770.648	124218.542	36269.422	26035.326	0	0	0	28631.62	0	0	0
Stem_Tube-64_P1-F-4_01_26843.mzXML Peak area	-0.249712	-1.23862	-0.730458	0.5	Stem	10427.984	4920433.06	0	0	0	0	0	112243.124	3164091.42	355316.9	0	0	0	168807.346	406525.996	0	355722.322	599918.28	0	0	0	0	0	0	0	0	0	444910.08	875484.924	0	319117.86	0	0	0	123793.208	36217.396	0	0	0	0	86640.74	0	0	0
Stem_Tube-65_P1-F-1_01_26800.mzXML Peak area	-0.157418	-0.601624	-1.524532	0.5	Stem	0	668907.488	0	0	4590281.446	0	0	0	0	0	0	0	0	52651.786	528614.954	0	0	1136995.8	0	0	0	0	0	0	0	0	0	74303.728	1185712.192	0	439855.104	0	0	0	79522.962	71412.132	0	0	150832.98	0	21474.332	0	0	0
Stem_Tube-66_P1-F-6_01_26879.mzXML Peak area	-0.047032	-1.561905	-0.23946	0.5	Stem	7105166.516	340245.318	0	0	0	0	124220.456	0	2912987.128	155958.782	0	0	0	92400.68	401705.528	0	0	675135.866	0	0	0	0	0	0	0	0	0	92116.604	773757.562	0	0	0	0	154791.826	51350.026	57867.138	0	0	415479.052	0	14740.148	0	0	0
Stem_Tube-70_P1-F-10_01_26816.mzXML Peak area	-0.263717	-1.39657	-0.983937	0.5	Stem	81190.486	0	0	0	5432497.402	0	1.04E+07	0	1553342.514	0	0	0	0	0	414960.104	0	198397.002	479145.154	0	0	0	0	0	0	0	0	0	349074.78	813586.002	0	294066.978	0	0	114959.428	112936.452	87670.648	37941.714	0	0	771257.54	22519.696	0	0	0
Stem_Tube-71_P1-F-11_01_26790.mzXML Peak area	-0.165977	-1.525826	-0.734233	0.5	Stem	0	0	0	0	5715093.848	0	6353949.928	0	5897630.966	57236.782	0	0	0	0	586907.902	0	61671.456	815064.414	0	0	0	0	0	0	0	0	0	108655.188	1378892.366	0	568760.712	0	0	0	71520.152	111150.102	0	0	248169.26	0	0	119659.412	0	0
Stem_Tube-72_P1-F-12_01_26866.mzXML Peak area	-0.097437	-1.675038	-0.450654	0.5	Stem	1.03E+07	6824745.558	0	0	0	0	0	0	8570664.328	0	0	0	0	168168.966	371398.054	0	61374.804	483808.394	0	0	0	0	0	0	0	0	0	0	842351.348	0	55693.692	0	0	113945.726	0	17461.116	0	0	0	1660855.526	0	0	0	0
Stem_Tube-76_P1-G-4_01_26814.mzXML Peak area	0.213694	-1.570584	-0.888323	0.5	Stem	195384.956	7922838.406	0	0	3600698.466	0	0	0	0	1467756.146	0	0	0	1298216.606	514358.152	0	793989.334	702855.634	0	0	0	0	0	0	174526.544	0	0	510739.638	879953.144	0	576717.274	0	0	31040.652	428606.526	138164.468	200356.822	0	331998.238	240800.088	184669.728	0	0	0
Stem_Tube-77_P1-G-5_01_26867.mzXML Peak area	0.154256	-1.663809	-0.680416	0.5	Stem	0	6782506.488	0	0	0	0	2416029.188	0	3284189.438	134659.448	0	0	0	87103.822	372178.612	0	0	610149.218	0	0	0	0	0	0	0	0	0	53346.884	895729.666	0	879785.314	0	0	149010.666	39030.986	0	74989.814	0	0	0	0	0	0	0
Stem_Tube-78_P1-G-6_01_26808.mzXML Peak area	0.153542	-1.746423	-0.472307	0.5	Stem	7219941.26	4821296.718	0	0	5267196.902	0	0	0	5345806	303163.218	0	0	0	0	499867.2	0	0	412641.22	0	0	0	0	0	301439.676	0	0	0	179087.896	902839.372	0	777058.886	0	0	0	655814.728	71784.36	93482.548	0	289622.212	0	237775.544	0	0	0
[truncated: 5,000 more columns]
